# Supplementary material for: A new set of mutations in the second transmembrane helix of the Cox2p-W56R substantially improves its allotopic expression in Saccharomyces cerevisiae
Source: Genetics. 2025 Apr 3;229(4):iyaf037. doi: 10.1093/genetics/iyaf037 (PMC12005268; doi:10.1093/genetics/iyaf037)
Supplement: iyaf037_Supplementary_Data [file iyaf037_supplementary_data.zip › Supplemental_Tables_GENETICS-2024-307723.xlsx]

## Sheet: Table S1
	Table S1. List of the genes and primers used to build the dfferent expression vectors.
		Name		Sequence		Usage
		COX2-W56R		ATGTTGGACCTTCTTCGTCTGCAGTTAACTACATTCATAATGAACGACGTCCCCACACCTTACGCCTGCTATTTTCAAGATTCCGCCACCCCCAATCAAGAAGGCATATTAGAGCTTCATGACAACATCATGTTTTATCTACTAGTGATTTTAGGTCTAGTTTCAAGGATGCTATATACAATCGTCATGACGTATTCAAAAAATCCAATTGCCTACAAATATATAAAGCACGGACAGACAATCGAGGTAATATGGACCATATTTCCAGCCGTGATCTTATTAATAATAGCCTTCCCCTCATTCATACTACTTTACCTTTGTGATGAGGTCATTTCTCCGGCTATGACAATCAAGGCCATCGGCTATCAGTGGTATTGGAAATACGAGTACTCAGATTTC…		Codon optimised version of the COX2-W56R gene described in Supekova et al., 2010
		hCOX2		ATGGCTCATGCTGCTCAAGTTGGTTTGCAAGATGCTACTTCTCCAATTATGGAAGAATTGATTACTTTTCATGATCATGCTTTGATGATTATTTTTTTGATTTGTTTTTTGGTTTTGAGAGCTTTGTTTTTGACTTTGACTACTAAATTGACTAATACTAATATTTCTGATGCTCAAGAAATGGAAACTGTTTGGACTATTTTGCCAGCTATTATTTTGGTTAAAATTGCTTTGCCATCTTTGAGAATTTTGTATATGACTGATGAAGTTAATGATCCATCTTTGACTATTAAATCTATTGGTCATCAATGGTATTGGACTTATGAATATACTGATTATGGTGGTTTGATTTTTAATTCTTATATGTTGCCACCATTGTTTTTGGAACCAGGTGATTTG…		Codon optimised version of the human MT-CO2 gene.
		LP-hCOX2		ATGTTGGACCTTCTTCGTCTGCAGTTAACTACATTCATAATGAACATGGCTCATGCTGCTCAAGTTGGTTTGCAAGATGCTACTTCTCCAATTATGGAAGAATTGATTACTTTTCATGATCATGCTTTGATGATTATTTTTTTGATTTGTTTTTTGGTTTTGAGAGCTTTGTTTTTGACTTTGACTACTAAATTGACTAATACTAATATTTCTGATGCTCAAGAAATGGAAACTGTTTGGACTATTTTGCCAGCTATTATTTTGGTTAAAATTGCTTTGCCATCTTTGAGAATTTTGTATATGACTGATGAAGTTAATGATCCATCTTTGACTATTAAATCTATTGGTCATCAATGGTATTGGACTTATGAATATACTGATTATGGTGGTTTGATTTTT…		Codon optimised version of the human MT-CO2 gene with in bold the leader peptide sequence from yeast COX2 gene.
		SU9 MTS		ATGTTCAAACTCACCTCTCGACTCGTCACGTCAAGGTTTGCTGCCTCTTCCAGACTGGCCACCGCTCGAACCATAGTATTGCCCCGGCCCCATCCGTCATGGATCTCTTTTCAGGCCAAAAGATTT		Codon optimised version of the SU9 MTS from Neurospora crassa described in Supekova et al., 2010
		MTS1-OXA1-F		ACTCACATCGTCTCCGATGTTCAAACTCACCTCTCGAC		Primer pair used to amplify the OXA1 MTS contained in the expression vector with a unique copy of the OXA1 MTS
		MTS2-OXA1-R		TGATGTGACGTCTCCCGGTCGAATTAAATCTTTTGGCCTGAAAAGAGAT
		MTS1-OXA1-F		ACTCACATCGTCTCCGATGTTCAAACTCACCTCTCGAC		Primer pair used to amplify the first OXA1 MTS copy in the expression vector containing two copies of the OXA1 MTS
		MTS1-OXA1-R		TGATGTGACGTCTCTATCGGCAAATCTTTTGGCCTGAAAAGAGAT
		MTS2-OXA1-F		ACTCACATCGTCTCCCGATAAGATGTTCAAACTCACCTCTCGAC		Primer pair used to amplify the second OXA1 MTS copy in the expression vector containing two copies of the OXA1 MTS
		MTS2-OXA1-R		TGATGTGACGTCTCCCGGTCGAATTAAATCTTTTGGCCTGAAAAGAGAT
		MTS1-SU9-F		ACTCACATCGTCTCCGATGGCCAGCACCAGAG		Primer pair used to amplify the SU9 MTS contained in the expression vector with a unique copy of the SU9 MTS
		MTS2-SU9-R		TGATGTGACGTCTCATGAGTAAGCCCTCTTTTGCGTAATTTG
		MTS1-SU9-F		ACTCACATCGTCTCCGATGGCCAGCACCAGAG		Primer pair used to amplify the first SU9 MTS copy in the expression vector containing two copies of the SU9 MTS
		MTS1-SU9-R		TGATGTGACGTCTCTATCGGCAGCCCTCTTTTGCGTAATTTG
		MTS2-SU9-F		ACTCACATCGTCTCCCGATAAGATGGCCAGCACCAGAG		Primer pair used to amplify the second SU9 MTS copy in the expression vector containing two copies of the SU9 MTS
		MTS2-SU9-R		TGATGTGACGTCTCATGAGTAAGCCCTCTTTTGCGTAATTTG
		OXA1-COX2-POT-F		ACTCACATCGTCTCGACCGGCCCAATGTTGGACCTTCTTCGTCT		Primer pair used to amplify the COX2nuc/COX2nuc-W56R ORF prior assembly with the OXA1 MTS
		COX2-POT-R		TGATGTGACGTCTCCGCTACTGTTCATTCAACCACTCAAG
		SU9-COX2-POT-F		ACTCACATCGTCTCACTCATCAGAAATAATGTTGGACCTTCTTCGTCT		Primer pair used to amplify the COX2nuc/COX2nuc-W56R ORF prior assembly with the SU9 MTS
		COX2-POT-R		TGATGTGACGTCTCCGCTACTGTTCATTCAACCACTCAAG
		POT-pACT1-F		GGAGTCCGTCTCGGGCTTAACCTACATTCTTCCTTATCGGATCC		Primer pair used to amplify the ACT1 promoter prior assembly in expression vectors
		POT-pACT1-R		GTCAGTCGTCTCGCATCTGTTAATTCAGTAAATTTTCGATCTTGGGA
		POT-tADH1-F		GTCCGTCTCGTAGCGCGAATTTCTTATGATTTATGATTTTTATTATT		Primer pair used to amplify the ADH1 terminator prior assembly in expression vectors
		POT-tADH1-R		TGGTCAGTCGTCTCGGAGGCCGGTAGAGGTGTGGTCA
		POT-pADH1-F		GGAGTCCGTCTCGGGCTATAGGCGCATGCAACTTC		Primer pair used to amplify the ADH1 promoter prior assembly in expression vectors
		POT-pADH1-R		GTCAGTCGTCTCGCATCTGTATATGAGATAGTTGATTGTATGCT
		POT-pICL1-F		GGAGTCCGTCTCGGGCTTTCCATTCATCCGAGCGATCAC		Primer pair used to amplify the ICL1 promoter prior assembly in expression vectors
		POT-pICL1-R		GTCAGTCGTCTCGCATCTTTTCGTTGACTTTTTGTTATGTTATGC
		POT-pJEN1-F		GGAGTCCGTCTCGGGCTAATGTGTTTATAAATTATTTTTTTTGCTGGTAGC		Primer pair used to amplify the JEN1 promoter prior assembly in expression vectors
		POT-pJEN1-R		GTCAGTCGTCTCGCATCGACATATTTTCAGTAGCAGTATTTAATCTCTTTGAGGAAA
		COX2-Mutagenesis-F		GGAGTCCGTCTCGACCTAACAATTGAGAGAAAACTCTTAGCATAACATAACAAAAAGTCAACGAAAAG		Primer pair used to generate the 1xMTS OXA1-COX2nuc-W56R mutagenised library
		COX2-Mutagenesis-R		GTCAGTCGTCTCGTATACACTTATTTTTTTTATAACTTATTTAATAATAAAAATCATAAATCATAAGAAATTCGCG
		BB-Mutagenesis-F		GGAGTCCGTCTCGTATACAAATTTTAAAGTGACTCTTAGGTTTTAAAACGAAAATTC		Primer pair used to amplify the POT2 vector containing ICL1 promoter and ADH1 terminator to generate the library of error-prone engineered constructs.
		BB-Mutagenesis-R		GTCAGTCGTCTCGAGGTATTTGGGTGTGAAAAGAAAAAAAGG
	All the primers used contain external Esp3I restriction (5'-CGTCTC-3') sites generating the specific overhangs (highlighted in bold) used in the golden gate-based assembly.

## Sheet: Table S2
		Table S2. List of the muations identified in the five epPCR clones.
			epPCR clone		Base transition		Base position		Type		Amino acid change		Amino acid position*		Protein domain		Hydrophobicity change
			E6		A to C		21		Silent		-		7		MTS		-
					A to T		425		Missense		I to K		142 (95)		TMH2		High
					A to G		709		Missense		I to V		237 (190)		IMS domain		Low
			E8		A to G		8		Missense		K to R		3		MTS		Low
					A to C		21		Silent		-		7		MTS		-
					C to T		117		Silent		-		39		MTS		-
					A to T		446		Missense		I to K		149 (102)		TMH2		High
					A to G		709		Missense		I to V		237 (190)		IMS domain		Low
					C to T		751		Silent		-		251 (204)		IMS domain		-
					C to T		858		Silent		-		286 (239)		IMS domain		-
			C7		A to C		21		Silent		-		7		MTS		-
					T to C		419		Missense		L to S		140 (93)		TMH2		High
					A to G		709		Missense		I to V		237 (190)		Globular domain		Low
			F7		A to C		21		Silent		-		7		MTS		-
					C to G		29		Missense		T to R		10		MTS		High
					A to G		709		Missense		I to V		237 (190)		IMS domain		Low
					T to A		769		Missense		L to M		257 (210)		IMS domain		Low
			F9		A to C		21		Silent		-		7		MTS		-
					T to C		419		Missense		L to S		140 (93)		TMH2		High
					A to G		709		Missense		I to V		237 (190)		IMS domain		Low
		*The two positions given are: on the unprocessed protein, or in brackets, on the mature protein. MTS = Mitochondria Targeting Sequence; TMH = TransMembrane Helix; IMS = InterMembrane Space .

## Sheet: Table S3
		Table S3. Physico-chemical properties of the different MTS used in this study.
			Gene ID		Gene name		MTS sequence		Length		Net charge		Ratio hydrophilic/ total residues
			YER154W		OXA1		MFKLTSRLVTSRFAASSRLATARTIVLPRPHPSWISFQAKRF		42		8 +		0.36
			YER154W		OXA1-epPCR F7		MFKLTSRLVRSRFAASSRLATARTIVLPRPHPSWISFQAKRF		42		9 +		0.38
			YER141W		COX15		MLFRNIEVGRQAAKLLTRTSSRLAWQSIGASRNISTIRQQIRKTQLYNFKKTVSIRPFSLSSPVFK*		66		12 +		0.47
			YNL169C		PSD1		MSIMPVKNALAQGRTLLMGRMPAVKFSTRMQLRNRTAVLWNRKFSTRLFVQQRR*		54		12 +		0.41
			YPL270W		MDL2		MLNGRLPLLRLGICRNMLSRPRLAKLPSIRFRSLVTPSSSQLIPLSRLCLRSPAVGKSLILQSFRCNSSKTVPETSLPS*		79		12 +		0.42
			YBR185C		MBA1		MSVLRSTCLFFPPRSLLISFNKRRLFSTSRLILNKESETTKKKDKSK*		47		9 +		0.53
			YHR051W		COX6		MLSRAIFRNPVINRTLLRARPGAYHATRLTKNTFIQSRKY*		40		9 +		0.38
			YPL132W		COX11		MIRICPIVRSKVPLLGTFLRSDSWLAPHALALRRAICKNVALRSYSVNSEQPKHTFDISKLTR*		63		8 +		0.38
			YNR041C		COQ2		MFIWQRKSILLGRSILGSGRVTVAGIIGSSRKRYTSSSSSSSSPSSKSAPVFT*		53		8 +		0.47
			YPR191W		QCR2		MLSAARLQFAQGSVRRLTVSARDAPTKISTLAVKVHGGSRYATKDGVAHLLNRFNFQNTNTR*		62		8 +		0.39
			YBR024W		SCO2		MLNSSRKYACRSLFRQANVSIKGLFYNGGAYRRGFSTGCCLR*		42		8 +		0.4
		* The MTS sequence was obtained from Vögtle et al., 2009

## Sheet: Table S4
		Table S4. Raw data of the western blot results presented in the different figures.
			Figure 1.D
					First biological replicate								Second biological replicate								Third biological replicate								Average		Standard deviation
			Condition		Signal Pgk1p		Signal Cox2p		Ratio Cox2p/Pgk1p		Abundance vs WT		Signal Pgk1p		Signal Cox2p		Ratio Cox2p/Pgk1p		Abundance vs WT		Signal Pgk1p		Signal Cox2p		Ratio Cox2p/Pgk1p		Abundance vs WT
			WT		24181.6		9783.54		0.404586		100		16788.8		28308.6		1.68615		100		15792.4		35284.3		2.23425		100		100		0
			Δcox2		28986.1		0		0		0		20654.4		0		0		0		18243.9		0		0		0		0		0
			Low copy - 1x MTS		22853.5		655.163		0.028668		7.08575		20834.6		1789.25		0.0858786		5.09317		15723		2073.43		0.131872		5.90229		6.02707		0.818242
			Low copy - 2x MTS		22195.5		640.284		0.0288475		7.13013		25009		2389.25		0.0955356		5.66589		19787.1		3670.98		0.185524		8.30364		7.03322		1.07903
			High copy - 1x MTS		21255.8		1019.53		0.0479646		11.8552		20650.1		4475.12		0.216712		12.8524		19730.5		6383.05		0.323511		14.4796		13.0624		1.08164
			High copy - 2x MTS		21060.2		1107.65		0.0525943		12.9995		18681.8		3356		0.17964		10.6538		16799.5		4584.64		0.272903		12.2145		11.9559		0.974928
			Figure 2.D
					First biological replicate								Second biological replicate								Third biological replicate								Average		Standard deviation
			Condition		Signal Pgk1p		Signal Cox2p		Ratio Cox2p/Pgk1p		Abundance vs WT		Signal Pgk1p		Signal Cox2p		Ratio Cox2p/Pgk1p		Abundance vs WT		Signal Pgk1p		Signal Cox2p		Ratio Cox2p/Pgk1p		Abundance vs WT
			WT		24052.4		35987.6		1.49622		100		16661.8		34983.4		2.09962		100		14209.1		42517.7		2.99228		100		100		0
			Δcox2		23765.4		0		0		0		19293.6		0		0		0		22345.3		0		0		0		0		0
			pACT1		19353.4		1575.59		0.0814114		5.44115		17047.7		1389.25		0.0814916		3.88125		19704.2		2129.84		0.108091		3.61233		4.31158		0.806237
			pADH1		22041		6803.49		0.308675		20.6303		22713		6636.42		0.292186		13.9162		21382.7		11052		0.516868		17.2734		17.2733		2.74106
			pJEN1		28907.4		1299.79		0.044964		3.00517		27182.4		2133.66		0.0784941		3.73849		26126.4		2095.2		0.080195		2.68007		3.14124		0.442681
			pICL1		29131.8		8658.82		0.297229		19.8654		21288.2		5349.07		0.251269		11.9673		19021.8		10095.8		0.53075		17.7373		16.5233		3.33667
			Figure 3.D
					First biological replicate								Second biological replicate								Third biological replicate								Average		Standard deviation
			Condition		Signal Pgk1p		Signal Cox2p		Ratio Cox2p/Pgk1p		Abundance vs WT		Signal Pgk1p		Signal Cox2p		Ratio Cox2p/Pgk1p		Abundance vs WT		Signal Pgk1p		Signal Cox2p		Ratio Cox2p/Pgk1p		Abundance vs WT
			WT		30822.8		33647.6		1.09165		100		20809.6		34416.3		1.65387		100		20905.2		36880.7		1.76419		100		100		0
			Δcox2		29193.6		0		0		0		20603.5		0		0		0		20129.8		0		0		0		0		0
			E6		25567.3		18366.7		0.718367		65.8059		17544.7		16009		0.912466		55.1717		22272		25503.6		1.1451		64.908		61.9619		4.81534
			E8		31969.4		9651.12		0.301887		27.6543		23913.7		2284.18		0.0955176		5.77541		25651		4495.35		0.175251		9.93378		14.4545		9.48679
			C7		24321.6		10036.8		0.412669		37.8025		17724.2		5681.25		0.320535		19.381		24640.8		15151		0.614873		34.853		30.6788		8.07902
			F7		27237.9		6169.81		0.226516		20.7499		20490.2		3349.12		0.16345		9.88292		22205.8		10291.9		0.463478		26.2714		18.9681		6.80819
			F9		25882.9		10878.8		0.420309		38.5023		18008.9		6076.83		0.337435		20.4028		19722.9		9388.52		0.476022		26.9825		28.6292		7.48028
			L93S + I102K		23643.9		20138.8		0.851752		78.0246		21456.4		22160.2		1.0328		62.4477		20163.8		27742.5		1.37586		77.9882		72.8201		7.33446
			Figure 4.E
					First biological replicate								Second biological replicate								Third biological replicate								Average		Standard deviation
			Condition		Signal Pgk1p		Signal Cox2p		Ratio Cox2p/Pgk1p		Abundance vs WT		Signal Pgk1p		Signal Cox2p		Ratio Cox2p/Pgk1p		Abundance vs WT		Signal Pgk1p		Signal Cox2p		Ratio Cox2p/Pgk1p		Abundance vs WT
			WT		27535.3		32772		1.19018		100		22782.3		29366.6		1.28901		100		22466.8		61582.4		2.74105		100		100		0
			Δcox2		32369.9		0		0		0		24136.3		0		0		0		23518.9		0		0		0		0		0
			OXA1		25946		20307.5		0.782685		65.7617		16218.5		11959.8		0.737417		57.208		24254.3		44300.9		1.82652		66.6357		63.2018		4.25324
			PSD1		29053.7		21300.4		0.733139		61.5989		19607.7		14457.2		0.737324		57.2008		21398.9		29553.5		1.38108		50.385		56.3949		4.61337
			MDL2		29069.4		6576.18		0.226224		19.0075		22551.5		4510.54		0.200011		15.5166		20363.5		16442.6		0.807454		29.4579		21.3273		5.92317
			COX6		30426.8		21319		0.700667		58.8706		23837.2		13397.4		0.562035		43.6021		25664.3		38623.7		1.50496		54.9045		52.4591		6.46875
			COX11		29041.5		4813.2		0.165736		13.9252		21139		2526.1		0.1195		9.27065		24211.7		5116.93		0.211341		7.71024		10.302		2.63999
			QCR2		30831.8		3765.47		0.122129		10.2614		24719.1		1120.42		0.045326		3.51635		25517.6		2156.28		0.0845019		3.08283		5.62019		3.2866
			Figure 5.B Cox1p results
					First biological replicate								Second biological replicate								Third biological replicate								Average		Standard deviation
			Condition		Signal Porin		Signal Cox1p		Ratio Cox1p/Porin		Abundance vs WT		Signal Porin		Signal Cox1p		Ratio Cox1p/Porin		Abundance vs WT		Signal Porin		Signal Cox1p		Ratio Cox1p/Porin		Abundance vs WT
			WT		32500.9		37673.4		1.15915		100		18573.1		18705.3		1.00712		100		27864		32474		1.16545		100		100		0
			OC-HC		28518.3		10677.4		0.374407		32.3001		23023.1		12828.2		0.557191		55.3254		17725.2		9086.83		0.512649		43.9873		43.8709		9.40039
			OC-LC		17603.3		1980.07		0.112483		9.70393		19865.6		8752.9		0.440606		43.7492		12444.9		4486.64		0.360521		30.9341		28.1291		14.0398
			OV		27443.9		20089.3		0.732014		63.1509		25197.7		19144.6		0.759775		75.4406		12373		10265.2		0.829646		71.187		69.9262		5.09585
			Figure 5.B Cox2p results
					First biological replicate								Second biological replicate								Third biological replicate								Average		Standard deviation
			Condition		Signal Porin		Signal Cox2p		Ratio Cox2p/Porin		Abundance vs WT		Signal Porin		Signal Cox2p		Ratio Cox2p/Porin		Abundance vs WT		Signal Porin		Signal Cox2p		Ratio Cox2p/Porin		Abundance vs WT
			WT		32500.9		40414.1		1.24348		100		18573.1		21804.6		1.17398		100		27864		30396.4		1.09088		100		100		0
			OC-HC		28518.3		11127.2		0.390179		31.3781		23023.1		14742.3		0.640329		54.5432		17725.2		7976.05		0.449983		41.2493		42.3902		9.49147
			OC-LC		17603.3		3185.05		0.180935		14.5507		19865.6		4527.33		0.227898		19.4123		12444.9		2570.67		0.206564		18.9355		17.6328		2.18806
			OV		27443.9		25385.7		0.925004		74.3886		25197.7		29522.8		1.17165		99.8009		12373		10964.2		0.886145		81.2317		85.1404		10.7364
